# Supplementary material for: Current Preclinical and Clinical Evidence of Shock Wave Therapy for Spinal Cord Injury: A Systematic Review
Source: Cells. 2026 Apr 13;15(8):687. doi: 10.3390/cells15080687 (PMC13115313; doi:10.3390/cells15080687)
Supplement: Supplementary file 1 [file cells-15-00687-s001.zip]

Archive with 1 entries (1 files):
- cells-4190177-supplementary.pdf
